# Supplementary material for: Heterogeneous EGFR, CDK4, MDM4, and PDGFRA Gene Expression Profiles in Primary GBM: No Association with Patient Survival
Source: Cancers (Basel). 2020 Jan 17;12(1):231. doi: 10.3390/cancers12010231 (PMC7016708; doi:10.3390/cancers12010231)
Supplement: Supplementary file 1 [file cancers-12-00231-s001.zip]

Archive with 6 entries (5 files):
- cancers-684427-supplementary/
- cancers-684427-supplementary/Supplem Figure 1.tif
- cancers-684427-supplementary/SUPPTable1_19NOV.docx
- cancers-684427-supplementary/SUPPTable2_19NOV.docx
- cancers-684427-supplementary/SUPPTable3_19NOV.docx
- cancers-684427-supplementary/SUPPTable4_19NOV.docx
